# Supplementary material for: Targeting DRP1 with Mdivi-1 to correct mitochondrial abnormalities in ADOA+ syndrome
Source: JCI Insight. 2024 Jun 25;9(15):e180582. doi: 10.1172/jci.insight.180582 (PMC11383607; doi:10.1172/jci.insight.180582)
Supplement: Supporting data values [file jciinsight-9-180582-s136.xlsx]

## Sheet: Figure1D
Controls	Patient		Controls	Patient
95	50		92	151.561
91	42		84	142
119	37		120	166

## Sheet: Figure 1F
Controls	patients
1	0.6536
1.265	0.7512
0.874	0.539

## Sheet: Figure 1G
	Controls			Patient
CV-ATP5A	100	106.975	90.545	79.2	66.7454	90.0764
CIII-UQCRC2	100	118	83.32	50.7654	56.855	40.1112
CII-SDHB	95	92.4662	105.01	79.0102	58.2934	86.0289
CIV-CO2	100	84.023	117.092	50.0293	45.0095	56.5567
CI-NDUFB8	98	107.029	95.0933	56	40.294	46.0203

## Sheet: Figure 1H
Controls	patients
102	60
107	75
91	50

## Sheet: Figure 1J
Controls	F594L
103	187
99	166
123	159
116	189
88	210

## Sheet: Figure 1K
Controls	F594L		Controls	F594L
77	4.5		76	35
89	5		88	41
123	3		125	49
101	10		104	28
103	6		103	26

## Sheet: Figure 2A
	Controls			Patient
CI-ND2	100	107.757	92.566	70.7654	55.855	64.3
CIII-CYB	100	92.023	108.092	80.0293	88.0095	75.5567
CIV-CO4	100	91.2112	109.029	64.9284	80.0923	68.6736

## Sheet: Figure 2B
Scramble siRNA	OPA1 siRNA
76	13.66
82	12.66
118	3.66
106	10.66
105	6.5
Scramble siRNA	OPA1 siRNA
77	57
89	43
130	43.121
126	56.212
104	70

## Sheet: Figure 2C
Scramble siRNA	OPA1 siRNA
100	250
92	196
116	212
105	236
100	200

## Sheet: Figure 2D
Scramble siRNA	OPA1 siRNA
81.2626	395.626
93.626	362.562
113.62	330.363
100.266	400.262
10.3626	411.262

[truncated: 20 more sheets: Figure 2E, Figure 2F, Figure 2G, Figure 2H, Figure 2I, Figure 3A, Figure 3B, Figure 4A, Figure 4B, Figure 5A, Figure 5B, Figure 5D, Figure 5E, Figure6A, Figure 6B, Figure 6C, Figure 6D, Figure S2B, Figure S4B, Figure S5B]
